# Supplementary material for: Establishment of One-Pot ERA-CRISPR/Cas12a-Based Rapid Visual Assays and a TaqMan Quantitative PCR Assay for Lactococcus garvieae
Source: Microorganisms. 2026 Apr 5;14(4):830. doi: 10.3390/microorganisms14040830 (PMC13118430; doi:10.3390/microorganisms14040830)
Supplement: Supplementary file 1 [file microorganisms-14-00830-s001.zip]

Archive with 1 entries (1 files):
- microorganisms-4200861-supplementary.pdf
